# Supplementary material for: The Use of Pentaploid Crosses for the Introgression of Amblyopyrum muticum and D-Genome Chromosome Segments Into Durum Wheat
Source: Front Plant Sci. 2019 Sep 18;10:1110. doi: 10.3389/fpls.2019.01110 (PMC6760530; doi:10.3389/fpls.2019.01110)
Supplement: Table S1 — Primer sequences for all KASP markers used in this study. [file Table_1.xlsx]

## Sheet: Sheet1
ID	D-genom linkage group	Physical position (bp 10e-7)	Primer_AlleleFAM	Primer_AlleleHEX	Primer_Common
WRC0133	1D	36.0389	GGGAGCAACTTCAGYGCTTCG	GGGAGCAACTTCAGYGCTTCC	GCATGTCCCCATTATCCATTAAAGGG
WRC0135	1D	36.4385	ACCACACATGGATACCAAGCTATCA	CACACATGGATACCAAGCTATCG	CTCATCAAGCTCATCAGGGTGTGTA
WRC0138	1D	39.3306	CCAAACAGGCAGTAGATTATTGCAGT	CAAACAGGCAGTAGATTATTGCAGC	AACCGAGTGCARCGCTCACCTT
WRC0139	1D	40.5765	GGATCCAGCAAGCACGCG	CTGGATCCAGCAAGCACGCA	CGCTCTCTTCCATGGCGACAAC
WRC0141	1D	44.8014	ATAGGTCCAGACACAATGATTATTTCG	AAAATAGGTCCAGACACAATGATTATTTCA	GAGCGGGCTCTCTTCTGGGATT
WRC0143	1D	47.7908	AGTAGCCATAGTATTGATGCTAGTTTC	CAGTAGCCATAGTATTGATGCTAGTTTT	GCGCCAGGAGGTGGCCCAA
WRC0250	2D	0.236311	TGTGCCAGGGGCACTCCT	CTTGTGCCAGGGGCACTCCA	CGACGACGGTGCCGAGAAGAA
WRC0260	2D	13.2699	ATCTTGTCTCCGTCTCCTTYTTGAAT	CTTGTCTCCGTCTCCTTYTTGAAC	CGGGTACTCAAGCAAACTCGAATTGAT
WRC0261	2D	15.9852	ATATCCACAAATGAGTAACTCAAATCG	ACTATATCCACAAATGAGTAACTCAAATCA	ACTCGACAATGTACTACGCGTGGT
WRC0262	2D	17.0104	GTTAGCTTTGCAAGGGGTTCCTG	GTTAGCTTTGCAAGGGGTTCCTA	TCTCCTTGTAGAAACTTTTCAATGTATGGT
WRC0264	2D	22.9796	GCATCCAGTTCTCCGGTTCAAC	GCATCCAGTTCTCCGGTTCAAG	CSAAAATACTTGCAGGGCAAGAGCTT
WRC0270	2D	30.5902	GGAATGTGAACGCATGTGAATAGG	GGGAATGTGAACGCATGTGAATAGA	AAGTATATCCTGTTGCCGGATATTYTACAA
WRC0271	2D	31.7266	TAGTCAGTATGCTGTCACAAAATTT	CTTAGTCAGTATGCTGTCACAAAATTC	GGTGCCATTGGAAGCGAGAAACATT
WRC0275	2D	38.2181	GTATACTGATGTGATCCCATCATAGA	GTATACTGATGTGATCCCATCATAGC	GATGGACAGCAAGACTGCTACATAC
WRC0276	2D	41.0419	AACTCAGGTGAATTTGCCGAGTTCT	CTCAGGTGAATTTGCCGAGTTCC	CATGGCCAGAGGGCAATCACC
WRC0277	2D	42.2882	AACTTAGCTTACATTCCACACCGTG	GAACTTAGCTTACATTCCACACCGTA	TTTCTTTTTTCCCGATGAAGCTGTGTT
WRC0280	2D	48.0501	TCTGGATGTTGTTTTGCGCCAG	CTGGATGTTGTTTTGCGCCAC	TACRATGCTATACTTCCAGGAAACATCTT
WRC0282	2D	52.6516	GAAGTATCTTCTCAAGGAACTCCTTG	GAAGTATCTTCTCAAGGAACTCCTTA	CTCCTGGAATGATGCAATGGGTCT
WRC0284	2D	54.951	AATCGTCTTCCAGCGCCGTGAT	CGTCTTCCAGCGCCGTGAC	CCCCACCTTCAAGCCCATGTCAA
WRC0291	2D	62.1978	TTATTTGAAGTTATTCGGTAAATATGGAC	CTTTATTTGAAGTTATTCGGTAAATATGGAT	CCTGACACCTTAAACATTACTAGT
WRC0292	2D	62.7168	GGTGCACTAAGTTGAGGACACTG	GGTGCACTAAGTTGAGGACACTA	CAAGTGAGAGGATCAACAGGGATCT
WRC0391	3D	1.41504	AACACAATCAGAACCAAACATGTGAAG	AACACAATCAGAACCAAACATGTGAAC	AATTATGTGACTTATGTAATATRGTACCTG
WRC0395	3D	2.61652	AGCCGTYGGCCTTGGATACAG	GAGCCGTYGGCCTTGGATACAA	CAGAAGAATACAGCATTCCTGTCAGG
WRC0396	3D	2.7884	ATTCTTTTRTGACGAAGGGCACATC	CATTCTTTTRTGACGAAGGGCACATT	TCCTCRGAGATTTCAGTCAACTCA
WRC0399	3D	8.46735	GCAGCTTCCTTCATCATGTCCG	GCAGCTTCCTTCATCATGTCCC	AAGGGGCTCTTCTTGGATAAAWCATCATA
WRC0400	3D	8.46736	CAAGCTGGCTGCATATGACAAGTT	AAGCTGGCTGCATATGACAAGTC	CTGGCAGATTTTCCAGTCARGCTATT
WRC0401	3D	9.52455	TTAGGCCTTATGTTTGTCAAGTGTCA	AGGCCTTATGTTTGTCAAGTGTCG	TGACTACACATTTTACCCCGCCAAAAAAT
WRC0403	3D	13.05	AAGCATTATGAATGCACAGACGACG	AAGCATTATGAATGCACAGACGACC	TGTATACAGAGAATACATGGGTTTCCGTA
WRC0404	3D	13.4561	AGTATCTTATGCCCTCGGGATCA	GTATCTTATGCCCTCGGGATCG	CAAATTCCATGAGGGCAAACAAGACCA
WRC0413	3D	32.7721	CAGCTCCGTTTCTCCCACTC	GTCAGCTCCGTTTCTCCCACTT	AGCACAAGTCAACAAGCCTCAGAAC
WRC0417	3D	36.5541	ACTTTGTCACATGACGTGGAAACG	GACTTTGTCACATGACGTGGAAACA	ATGTTCTAGACATCAAGGTTATCAGTACG
WRC0418	3D	38.4012	TCAGTGGTCTTGTGGCCGGA	CAGTGGTCTTGTGGCCGGG	GAGCAGCAAGCAAGCAAAGCCAGT
WRC0419	3D	41.5167	ATCTGAGGTTCTGTTACAAAATAAATCCA	ATCTGAGGTTCTGTTACAAAATAAATCCT	GCRTATGCCCCACGGCTTG
WRC0425	3D	46.9385	AATCCTTTCTTGTGATCTTCAGGCC	CAATCCTTTCTTGTGATCTTCAGGCT	GTTGACGATGAAGTTGCCCATGAGA
WRC0433	3D	60.0165	CCTCTCTTCCTCCATCACCAG	CTCCTCTCTTCCTCCATCACCAA	CGCTCGACCTCATAATTGTTTTSAAAGTA
WRC0435	3D	60.3543	CTTTTTGGTGCATTTCACCGTT	CTCTTTTTGGTGCATTTCACCGTC	CACCACAAAAAAGGAGTGACGATTATCTT
WRC0520	4D	2.02838	ATCTGAATTAGGTGGCCATTCTGGA	CTGAATTAGGTGGCCATTCTGGG	CAGGTGAACAGAATTTTGAGTCTGTGATA
WRC0522	4D	2.54414	GCGGTGAATTCCTCCTCCCG	GGCGGTGAATTCCTCCTCCCA	AGAAGCAACAACTTAGTCCGTAGCATA
WRC0523	4D	7.71261	GGTCCATCAGCAGCCCTGG	GGTCCATCAGCAGCCCTGA	GTTTCAGTTTTGAGAGACGAGGTTAACAA
WRC0527	4D	9.38446	CAAGTTTAGCTGATCAACATGCTGC	GCAAGTTTAGCTGATCAACATGCTGT	TCTTYGGCAGCTCCAGGAGCTTTT
WRC0531	4D	16.3744	GAAACTGATTACGCGACTGACTACAA	AAACTGATTACGCGACTGACTACAG	GTCATGTCTTGAACTCTRGCTAGATCTT
WRC0532	4D	18.207	CCACATAGCCTAGTTTTGAGATCG	ATCCACATAGCCTAGTTTTGAGATCT	ACAGCCAACTGTAAACCAACATCG
WRC0535	4D	23.5398	AGAATTYTTCATATGAGTAATCAAGATTGGTA	AGAATTYTTCATATGAGTAATCAAGATTGGTT	TARAGAGATTATAGGAATCGAAAGAGAAAC
WRC0542	4D	33.9078	GATTTACCGGACCAGCAAGCCA	TACCGGACCAGCAAGCCG	GTCCGCTGTCAGCGTAGATAGATTAAA
WRC0543	4D	34.1412	CCGTAGGAATCATCTGTGTAGCC	CCGTAGGAATCATCTGTGTAGCG	CTCAGTTGAGCGGACTGTGAAAATGA
WRC0544	4D	37.1793	CATCCTTTTGTGAATAGATCTATGCGA	ATCCTTTTGTGAATAGATCTATGCGG	AAGAATTTGGGCGTGTATATGTCCTCATA
WRC0547	4D	39.4386	GGACCGGTTGAATCCATTGCC	ATGGACCGGTTGAATCCATTGCT	AACGAGACGACAATAGCATAAACGCTA
WRC0557	4D	50.8532	ATASAAATCCAGAAGCATATGAGTGCA	AAATCCAGAAGCATATGAGTGCG	TATCCATTGTTATCTTAAGCATCTCCATYA
WRC0666	5D	0.3032	CGCTACAAGAGCAAGGAGA	CTCGCTACAAGAGCAAGGAGG	CCACCACCACCAAAACAACATTGAA
WRC0669	5D	2.45741	TGAAAAGCTCAGTAGTGGCAACAA	GAAAAGCTCAGTAGTGGCAACAG	GCTGGATGGCGGATTCAAGAGCT
WRC0670	5D	2.49717	CAACCACCTGCCCGGTGTTGT	CAACCACCTGCCCGGTGTTGA	GGACTCGCGCATGGACATAACC
WRC0672	5D	4.31005	AAGGGATAGATGTTGTATACTTGCCAT	AAGGGATAGATGTTGTATACTTGCCAA	ATGTGATCAAGATAGATGGGTACTCAAG
WRC0673	5D	4.6981	CAACGCAGACGGAGCTGTTCATA	AACGCAGACGGAGCTGTTCATG	TGCCGGCCGTCGTCRTCC
WRC0675	5D	7.62038	GGAAATCATGGAGCGTGCTTCC	GGAAATCATGGAGCGTGCTTCT	GCGGGATTCCCCGGTCGGAT
WRC0676	5D	7.62039	GAAGCTCTTTGCCTATATATGGAGAAAAT	GAAGCTCTTTGCCTATATATGGAGAAAAA	TGTGTCAGTTCCARTGTGGTTCATGTA
WRC0681	5D	17.0317	GTGGTTGATTGGTGGCTCTGA	GTGGTTGATTGGTGGCTCTGG	CGCAAATTCGATGAAAAGAACCGCAG
WRC0690	5D	27.3533	CAYCGAGGCGGGCGTCG	CAYCGAGGCGGGCGTCC	TWTCGCATGGGGTCGAGCGTG
WRC0692	5D	27.3534	CGAACTCGTGGGGGTTGACG	ACGAACTCGTGGGGGTTGACA	GAGACCGCGGCCTCCACC
WRC0697	5D	34.6675	TTACTCTTAAATGCTGAAATGTTCGTC	CTTTACTCTTAAATGCTGAAATGTTCGTG	CATCTTATCGCCCTTGCCTCRGTT
WRC0701	5D	39.6452	TTGTACTTTTAAGCTGCCACATCTCA	GTACTTTTAAGCTGCCACATCTCG	RACAGGTTTTGTACAATTTTACAAATCAA
WRC0703	5D	42.1655	CGTCCCACTCGAYGGCCT	CGTCCCACTCGAYGGCCC	CACCTTCACGTGGATACAGTCCC
WRC0704	5D	43.4546	CGGAAGTACAGCCGGGATCCA	GGAAGTACAGCCGGGATCCG	CAGACGTTGCCGGGGACATGAA
WRC0710	5D	55.7674	GCCCAACCTAGAAATGCTTGTGATT	CCCAACCTAGAAATGCTTGTGATC	GCAGATTCTTTATCCCGAAATCAAAACMAT
WRC0711	5D	56.5202	CAGGTGAAGCTTTCCATCATGGAA	AGGTGAAGCTTTCCATCATGGAG	GTCGTGCAACTYGTTGGCGAGA
WRC0811	6D	0.391742	GGATGGATCRAAATCTTGGCAATCG	AGGATGGATCRAAATCTTGGCAATCA	GGCAACATCTTCCAGGACTGYGAA
WRC0812	6D	0.556563	GGTGACGGCCTGCGACTGA	GTGACGGCCTGCGACTGG	CTAAAATTTCAGACTTCGGTTTGGCGAAA
WRC0816	6D	4.78069	GCATCCACATCATCAGTTTTATCACTT	CATCCACATCATCAGTTTTATCACTC	AACTGTCCAGAAGATGAAGATGTTGAGAT
WRC0819	6D	11.243	CATGTTGAATAAATGTACCTGAGTTGC	CATGTTGAATAAATGTACCTGAGTTGT	CRCCAATGTCAAGGGTCAAACAAAAGT
WRC0832	6D	29.032	GTGGCAAATTTATAGAAAGACCTTGC	CGTGGCAAATTTATAGAAAGACCTTGT	GGAGCAAGGAGATAAACATATAGCTGAAA
WRC0833	6D	29.1959	GTTGCTGCAACAACAAGAGAACCTTT	GCTGCAACAACAAGAGAACCTTC	GCTCACTGRTCTTCCGAGATGGTT
WRC0854	6D	46.2487	AGTTGTAGGTATGAGAATGTAACAGC	AGTTGTAGGTATGAGAATGTAACAGG	AAGAATGGTTCGATCCATTCTCMCTG
WRC0955	7D	2.58409	CACTGAAGAAATGAARGTGGAACACA	ACTGAAGAAATGAARGTGGAACACG	TAATCTCCTCCGCAAGCAGAC
WRC0964	7D	17.8559	GCGAAGTCAAGATTGTCTGTGATGA	CGAAGTCAAGATTGTCTGTGATGG	TCAGCAGTCGTCGCCGCTGT
WRC0980	7D	38.8593	CACAAGGAAAGAAACTGTTCGTCC	CACAAGGAAAGAAACTGTTCGTCG	GTGCATTTGYCTTTTGACGATAAACGTTTT
WRC0981	7D	42.0694	CCTCCTGAACTTGAGTCGTCGT	CTCCTGAACTTGAGTCGTCGC	GCTATGGACCCTACGGGAGCAT
WRC0982	7D	44.5855	AGTCGTAGAAGAAAACATCAGGGG	AGTCGTAGAAGAAAACATCAGGGC	CTGCATGCTAGAGAACARCAGCCAA
WRC0983	7D	44.5855	TGTCAATTTGCTTGGCTATGATATTTCT	GTCAATTTGCTTGGCTATGATATTTCC	TTGTATGAGGGGAAGATGATGACAGAA
WRC0984	7D	45.9036	CGGTTATAGGAACCTCTGATCTTG	CGGTTATAGGAACCTCTGATCTTC	CAGAGTAAAGATGGCAAGAAAGAGAACAT
WRC0985	7D	45.9757	CAGAGTACTTGACACTGTGCAAT	CTCAGAGTACTTGACACTGTGCAAA	CCTTCGATGGSCAGAGCTTGAAG
WRC0994	7D	59.1259	CACATTCTTTGGGGCACAGATCC	CACATTCTTTGGGGCACAGATCA	CGAAGAGGCCCAYGGTGGCAA
